# Supplementary material for: In Vivo and In Vitro Evaluation of the Feasibility and Safety Profiles of Intraarticular Transplantation of Mitochondria for Future Use as a Therapy for Osteoarthritis
Source: Cells. 2025 Jan 21;14(3):151. doi: 10.3390/cells14030151 (PMC11817340; doi:10.3390/cells14030151)
Supplement: Supplementary file 1 [file cells-14-00151-s001.zip]

Archive with 1 entries (1 files):
- cells-3343949-supplementary.pdf
